# Supplementary material for: Genome-Wide Characterization and Expression Analysis of Fatty acid Desaturase Gene Family in Poplar
Source: Int J Mol Sci. 2022 Sep 21;23(19):11109. doi: 10.3390/ijms231911109 (PMC9570219; doi:10.3390/ijms231911109)
Supplement: Supplementary file 1 [file ijms-23-11109-s001.zip]

Archive with 9 entries (9 files):
- ijms-1907678-supplementary.pdf
- Supplemental Table S1.xlsx
- Supplemental Table S2.xlsx
- Supplemental Table S3.xlsx
- Supplemental Table S4.xlsx
- Supplemental Table S5.xlsx
- Supplemental Table S6.xlsx
- Supplemental Table S7.xlsx
- Supplemental Table S8.xlsx
