# Supplementary material for: Genome-Wide Characterization and Expression Analysis of Fatty acid Desaturase Gene Family in Poplar
Source: Int J Mol Sci. 2022 Sep 21;23(19):11109. doi: 10.3390/ijms231911109 (PMC9570219; doi:10.3390/ijms231911109)
Supplement: Supplementary file 1 [file ijms-23-11109-s001.zip › Supplemental Table S1.xlsx]

## Sheet: Sheet1
BlastP	Pfam	PtFAD family members
Potri.001G012500	Potri.001G012500	Potri.001G012500
Potri.001G012700	Potri.001G012700	Potri.001G012700
Potri.001G252900	Potri.001G252900	Potri.001G252900
Potri.001G314200	Potri.001G424700	Potri.001G424700
Potri.002G165800	Potri.002G165800	Potri.002G165800
Potri.002G242500	Potri.004G041400	Potri.004G041400
Potri.004G041400	Potri.005G187600	Potri.005G187600
Potri.005G187600	Potri.006G101500	Potri.006G101500
Potri.006G101500	Potri.006G185400	Potri.006G185400
Potri.006G185400	Potri.006G192000	Potri.006G192000
Potri.006G192000	Potri.006G228200	Potri.006G228200
Potri.006G228200	Potri.008G069600	Potri.008G069600
Potri.008G069600	Potri.008G077900	Potri.008G077900
Potri.008G077900	Potri.010G179400	Potri.010G179400
Potri.010G156900	Potri.010G179500	Potri.010G179500
Potri.010G179400	Potri.010G187800	Potri.010G187800
Potri.010G179500	Potri.011G050800	Potri.011G050800
Potri.010G187800	Potri.011G151800	Potri.011G151800
Potri.011G050800	Potri.011G152100	Potri.011G152100
Potri.011G151700	Potri.013G127300	Potri.013G127300
Potri.011G151800	Potri.014G091800	Potri.014G091800
Potri.011G152100	Potri.016G046200	Potri.016G046200
Potri.012G024600	Potri.016G117500	Potri.016G117500
Potri.013G127300	Potri.018G107700 (incomplete sequence)
Potri.014G091800	Potri.011G137600 (incomplete sequence)
Potri.015G007600	Potri.T034100 (scaffold sequence)
Potri.016G046200	Potri.T180100 (scaffold sequence)
Potri.016G117500
Potri.017G054300
Potri.018G107700
Potri.T034100
Potri.T180100
