# Supplementary material for: Genome-Wide Characterization and Expression Analysis of Fatty acid Desaturase Gene Family in Poplar
Source: Int J Mol Sci. 2022 Sep 21;23(19):11109. doi: 10.3390/ijms231911109 (PMC9570219; doi:10.3390/ijms231911109)
Supplement: Supplementary file 1 [file ijms-23-11109-s001.zip › Supplemental Table S2.xlsx]

## Sheet: Sheet1
A. thaliana		O. sativa		P. trichocarpa
Gene name	Accession number	Gene name	Accession number	Gene name	Accession number
AtFAD2	AT3G12120	OsFAD2.1	LOC_Os02g48560	PtFAD2.1	Potri.001G012500
AtFAD6	AT4G30950	OsFAD2.2	LOC_Os07g23410	PtFAD2.2	Potri.001G012700
AtFAD3	AT2G29980	OsFAD2.3	LOC_Os07g23430	PtFAD3	Potri.001G252900
AtFAD7	AT3G11170	OsFAD6	LOC_Os08g34220	PtSLD1	Potri.002G165800
AtFAD8	AT5G05580	OsFAD3.1	LOC_Os12g01370	PtDSD1	Potri.004G041400
AtDSD1	AT4G04930	OsFAD3.2	LOC_Os11g01340	PtFAB2.1	Potri.005G187600
AtSLD1	AT3G61580	OsFAD7	LOC_Os03g18070	PtFAD8.1	Potri.006G101500
AtSLD2	AT2G46210	OsFAD8	LOC_Os07g49310	PtFAD6.1	Potri.006G185400
AtADS1	AT1G06080	OsDSD1	LOC_Os02g42660	PtFAD2.3	Potri.006G192000
AtADS2	AT2G31360	OsSLD1	LOC_Os09g16920	PtSLD2	Potri.006G228200
AtADS3/AtFAD5	AT3G15850	OsFAB2.1	LOC_Os01g65830	PtFAD7.1	Potri.008G069600
AtADS4	AT3G15870	OsFAB2.2	LOC_Os01g69080	PtFAB2.2	Potri.008G077900
AtADS5	AT1G06350	OsFAB2.3	LOC_Os02g30200	PtFAB2.3	Potri.010G179400
AtADS6	AT1G06360	OsFAB2.4	LOC_Os03g30950	PtFAB2.4	Potri.010G179500
AtADS7	AT1G06100	OsFAB2.5	LOC_Os03g53010	PtFAD7.2	Potri.010G187800
AtADS8	AT1G06090	OsFAB2.5	LOC_Os04g31070	PtDSD2	Potri.011G050800
AtADS9	AT1G06120	OsFAB2.6	LOC_Os08g09950	PtFAD5.1	Potri.011G151800
AtFAB2.1	AT1G43800	OsFAB2.7	LOC_Os08g10010	PtFAD5.2	Potri.011G152100
AtFAB2.2	AT2G43710			PtFAB2.5	Potri.013G127300
AtFAB2.3	AT3G02630			PtSLD3	Potri.014G091800
AtFAB2.4	AT5G16240			PtFAD2.4	Potri.016G046200
AtFAB2.5	AT5G16230			PtFAD8.2	Potri.016G117500
AtFAB2.6	AT3G02610			PtFAD6.2	Potri.018G107700
AtFAB2.7	AT3G02620
