# Supplementary material for: Genome-Wide Characterization and Expression Analysis of Fatty acid Desaturase Gene Family in Poplar
Source: Int J Mol Sci. 2022 Sep 21;23(19):11109. doi: 10.3390/ijms231911109 (PMC9570219; doi:10.3390/ijms231911109)
Supplement: Supplementary file 1 [file ijms-23-11109-s001.zip › Supplemental Table S3.xlsx]

## Sheet: Sheet1
Gene name	Accession number	CDS length (bp)	Number of amino acid (aa)	Molecular weight (kD)	Theoretical PI	Instability index	Stability	Aliphatic index	Grand average of hydropathicity (GRAVY)	subcellular localization
PtFAD2.1	Potri.001G012500	984	327	38120.6	7.74	46.55	unstable	80.83	-0.237	Endoplasmic reticulum
PtFAD2.2	Potri.001G012700	1191	396	45823.1	8.69	44.16	unstable	95.05	0.037	Endoplasmic reticulum
PtFAD3	Potri.001G252900	1152	383	44276.8	8.77	32.71	stable	88.25	-0.25	Chloroplast. Endoplasmic reticulum
PtSLD1	Potri.002G165800	1344	447	51659.4	8.62	37.87	stable	85.73	-0.05	Endoplasmic reticulum
PtDSD1	Potri.004G041400	498	165	19451.2	5.62	43.7	unstable	86.12	-0.215	no result
PtFAB2.1	Potri.005G187600	1194	397	44952.3	6.36	36.93	stable	80.1	-0.387	Chloroplast
PtFAD8.1	Potri.006G101500	1356	451	51642	8.6	36.8	stable	79.71	-0.312	Chloroplast. Endoplasmic reticulum
PtFAD6.1	Potri.006G185400	1164	387	45155.3	8.97	49.46	unstable	78.4	-0.186	Chloroplast
PtFAD2.3	Potri.006G192000	1167	388	44460	8.31	37.13	stable	89.18	-0.141	Endoplasmic reticulum
PtSLD2	Potri.006G228200	1347	448	51155.1	8.64	43.51	unstable	86.54	0.048	Endoplasmic reticulum
PtFAD7.1	Potri.008G069600	1356	451	51708.2	8.45	43.89	unstable	81.64	-0.285	Chloroplast. Endoplasmic reticulum
PtFAB2.2	Potri.008G077900	1191	396	45329.8	6.25	37.16	stable	81.54	-0.461	Chloroplast
PtFAB2.3	Potri.010G179400	1194	397	45304.9	6.11	37.27	stable	82.32	-0.445	Chloroplast
PtFAB2.4	Potri.010G179500	1164	387	44301.3	6.13	39.18	stable	77.93	-0.444	Chloroplast
PtFAD7.2	Potri.010G187800	1356	451	51801.4	8.89	39.23	stable	82.08	-0.306	Chloroplast. Endoplasmic reticulum
PtDSD2	Potri.011G050800	1122	373	43672.3	8.95	47.22	unstable	77.88	-0.276	Endoplasmic reticulum
PtFAD5.1	Potri.011G151800	1161	386	44453.2	9.56	42.9	unstable	83.65	-0.152	Chloroplast. Endoplasmic reticulum
PtFAD5.2	Potri.011G152100	1161	386	44325.1	9.6	41.87	unstable	84.15	-0.13	Chloroplast. Endoplasmic reticulum
PtFAB2.5	Potri.013G127300	1191	396	45304.8	5.99	37.32	stable	79.57	-0.435	Chloroplast
PtSLD3	Potri.014G091800	1344	447	51452.3	8.39	37.02	stable	87.47	0.01	Endoplasmic reticulum
PtFAD2.4	Potri.016G046200	1158	385	44102.7	8.71	43.33	unstable	88.1	-0.088	Endoplasmic reticulum
PtFAD8.2	Potri.016G117500	1359	452	51812.2	8.17	42.48	unstable	84.49	-0.284	Chloroplast. Endoplasmic reticulum
