# Supplementary material for: Genome-Wide Characterization and Expression Analysis of Fatty acid Desaturase Gene Family in Poplar
Source: Int J Mol Sci. 2022 Sep 21;23(19):11109. doi: 10.3390/ijms231911109 (PMC9570219; doi:10.3390/ijms231911109)
Supplement: Supplementary file 1 [file ijms-23-11109-s001.zip › Supplemental Table S4.xlsx]

## Sheet: Sheet1
Gene name	Gene name	Ka	Ks	Ka/Ks
PtFAD2.1	PtFAD2.4	0.176821	2.29314	0.0771084
PtFAD2.1	PtFAD2.3	0.178653	1.84135	0.0970227
PtFAD2.3	PtFAD2.4	0.060536	0.415271	0.145775
PtFAD3.1	PtFAD3.3	0.183659	1.35751	0.135291
PtFAD3.1	PtFAD3.5	0.199752	1.80354	0.110756
PtFAD3.1	PtFAD3.2	0.18618	2.06727	0.0900607
PtFAD3.2	PtFAD3.3	0.155832	1.1923	0.130699
PtFAD3.2	PtFAD3.4	0.155903	1.23902	0.125828
PtFAD3.2	PtFAD3.5	0.0573913	0.21386	0.26836
PtFAD3.3	PtFAD3.4	0.0373664	0.206649	0.180821
PtFAD3.3	PtFAD3.5	0.161937	1.20293	0.134618
PtFAD3.4	PtFAD3.5	0.159539	1.21741	0.131048
PtFAD6.1	PtFAD6.2	0.0660181	0.199454	0.330995
PtSLD1	PtSLD3	0.0359232	0.293454	0.122415
PtDSD1	PtDSD2	0.216069	0.489045	0.441818
PtFAB2.2	PtFAB2.3	0.0251069	0.173628	0.144602
