# Supplementary material for: Genome-Wide Characterization and Expression Analysis of Fatty acid Desaturase Gene Family in Poplar
Source: Int J Mol Sci. 2022 Sep 21;23(19):11109. doi: 10.3390/ijms231911109 (PMC9570219; doi:10.3390/ijms231911109)
Supplement: Supplementary file 1 [file ijms-23-11109-s001.zip › Supplemental Table S5.xlsx]

## Sheet: Sheet1
syntenic gene pairs		syntenic gene pairs		syntenic gene pairs
P. trichocarpa	A.thaliana	P. trichocarpa	O. sativa	P. trichocarpa	S. purpurea
PtFAB2.3	AtFAB2.4	PtDSD2	OsDSD1	PtDSD2	Sapur.011G034900
PtSLD1	AtSLD2	PtFAD2.1	OsFAD2.1	PtFAB2.3	Sapur.010G139300
PtSLD1	AtSLD1	PtDSD1	OsDSD1	PtSLD1	Sapur.002G148800
PtSLD3	AtSLD2	PtFAD3.2	OsFAD3.2	PtSLD1	Sapur.014G071400
PtSLD3	AtSLD1	PtFAD3.2	OsFAD3.1	PtFAD2.1	Sapur.001G009900
PtFAD3.2	AtFAD8	PtFAD3.2	OsFAD7	PtFAD2.1	Sapur.006G156300
PtFAB2.1	AtFAB2.1	PtFAD3.2	OsFAD8	PtFAD2.1	Sapur.016G041700
PtFAD2.4	AtFAD2	PtFAB2.1	OsFAB2.1	PtDSD1	Sapur.011G034900
PtFAD3.5	AtFAD7	PtFAD3.5	OsFAD7	PtSLD3	Sapur.002G148800
PtFAD3.3	AtFAD3	PtFAD3.5	OsFAD8	PtSLD3	Sapur.014G071400
PtFAD3.3	AtFAD7	PtFAD3.3	OsFAD3.2	PtFAD3.2	Sapur.006G083200
PtFAB2.2	AtFAB2.4	PtFAD3.3	OsFAD3.1	PtSLD2	Sapur.006G188100
PtFAD3.3	AtFAD8	PtFAD3.3	OsFAD7	PtFAD3.2	Sapur.008G055000
PtFAD6.2	AtFAD6	PtFAD3.3	OsFAD8	PtFAD3.2	Sapur.010G147100
				PtFAD3.2	Sapur.016G102700
				PtFAD3.2	Sapur.016G142600
				PtFAB2.1	Sapur.005G147100
				PtFAD3.5	Sapur.006G083200
				PtFAD2.4	Sapur.006G156300
				PtFAD3.5	Sapur.008G055000
				PtFAD3.5	Sapur.010G147100
				PtFAD2.4	Sapur.016G041700
				PtFAD3.5	Sapur.016G102700
				PtFAD3.3	Sapur.006G083200
				PtFAD3.3	Sapur.008G055000
				PtFAD3.3	Sapur.010G147100
				PtFAB2.2	Sapur.010G139300
				PtFAD3.3	Sapur.016G102700
				PtFAD3.3	Sapur.016G142600
