# Supplementary material for: Genome-Wide Characterization and Expression Analysis of Fatty acid Desaturase Gene Family in Poplar
Source: Int J Mol Sci. 2022 Sep 21;23(19):11109. doi: 10.3390/ijms231911109 (PMC9570219; doi:10.3390/ijms231911109)
Supplement: Supplementary file 1 [file ijms-23-11109-s001.zip › Supplemental Table S6.xlsx]

## Sheet: Sheet1
Gene Name	Exon	Intron
AtFAD7	8	7
AtFAD8	8	7
PtFAD7.2	8	7
PtFAD7.1	8	7
PtFAD8.1	8	7
PtFAD8.2	8	7
PtFAD3	8	7
PtFAD3	8	7
PtFAD2.1	2	1
PtFAD2.2	1	0
AtFAD2	1	1
PtFAD2.3	1	1
PtFAD2.4	1	1
AtFAD6	10	9
PtFAD6.1	8	7
PtFAD6.2	8	7
AtADS4	5	4
PtFAD5.2	5	4
PtFAD5.1	5	4
AtFAD5	5	4
AtADS2	5	4
AtADS1	5	4
AtADS5	5	4
AtADS6	5	4
AtADS7	5	4
AtADS8	5	4
AtADS9	5	4
AtDSD1	2	1
PtDSD2	2	1
PtDSD1	3	2
PtSLD2	1	0
AtSLD2	1	0
AtSLD1	1	0
PtSLD1	1	0
PtSLD3	1	0
AtFAB2.1	3	2
PtFAB2.1	2	1
AtFAB2.7	3	2
AtFAB2.6	3	2
AtFAB2.5	3	2
PtFAB2.4	3	2
AtFAB2.3	4	3
AtFAB2.4	4	3
AtFAB2.2	3	2
PtFAB2.5	3	2
PtFAB2.3	3	2
PtFAB2.2	3	2
