# Supplementary material for: Genome-Wide Characterization and Expression Analysis of Fatty acid Desaturase Gene Family in Poplar
Source: Int J Mol Sci. 2022 Sep 21;23(19):11109. doi: 10.3390/ijms231911109 (PMC9570219; doi:10.3390/ijms231911109)
Supplement: Supplementary file 1 [file ijms-23-11109-s001.zip › Supplemental Table S7.xlsx]

## Sheet: Sheet1
Motif id	E-value	Sites	Width	Sequence	Function
motif1	1.1e-477	12	50	RVDMRHIEKTIQYLIGSGMDPKTENNPYLGFIYTSFQERATFISHGNTAR	Fatty acid desaturase
motif2	7.2e-385	33	29	AJLVPYHGWRSSHRTHHQNTGSLEBDESW	Fatty acid desaturase
motif3	6.1e-384	47	21	HEGAGTHIVHHLFEIIPRYHL	Fatty acid desaturase
motif4	3.3e-329	16	37	PLYWAAQGTMFTALFVJGHDCGHGSFSBNPLLBDVVG	Fatty acid desaturase
motif5	1.4e-413	12	42	QVKELRERTKELPDDYFVVLVGDMITEEALPTYQTMLNTLDG	Fatty acid desaturase
motif6	4.5e-468	12	50	MMRKKITMPAHLMYDGRDDNLFEHFSAVAQRJGVYTAKDYADILEFLVGR	Fatty acid desaturase
motif7	4.0e-392	12	49	PPKEVHVQVTHSMPPZKLEIFKSLENWAEENLLTYLKPVEKSWQPQDFL	Fatty acid desaturase
motif8	4.3e-252	13	35	PGAPPPFKLGDIRAAIPKHCWVKSPWRSMSYVVRD
motif9	2.3e-235	13	29	LPWYRGKEWSYLRGGLTTLDRDYGIJNNI
motif10	8e-247	12	29	TPWAIWTRAWTAEENRHGDLLNKYLYLSG	Fatty acid desaturase
