# Supplementary material for: Genome-Wide Characterization and Expression Analysis of Fatty acid Desaturase Gene Family in Poplar
Source: Int J Mol Sci. 2022 Sep 21;23(19):11109. doi: 10.3390/ijms231911109 (PMC9570219; doi:10.3390/ijms231911109)
Supplement: Supplementary file 1 [file ijms-23-11109-s001.zip › Supplemental Table S8.xlsx]

## Sheet: Sheet1
Primer	Nucleotide sequence (5´-3´)	Primer	Nucleotide sequence (5´-3´)
PtLACS1 F	GGCCATATGGGTTCATTCAC	PtFAB2.2 F	TTACTCCTTGGGCAATTTGG
PtLACS1 R	GGTTGCAGTCACCAAATCCT	PtFAB2.2 R	GTCTAGCCGTGTTCCCATGT
PtLACS2 F	AACCCAATGGAGCAATGAAG	PtFAB2.3 F	ATTGAATCCCATTTCCACCA
PtLACS2 R	CCTCAAGTGCCTGTCTGTCA	PtFAB2.3 R	GCTGCCAACAACTCTCAACA
PtLACS3 F	CAGGGGATATTGGTGAATGG	PtFAB2.4 F	TGGGGTCTATACTGCCAAGG
PtLACS3 R	TTCAAGTGCTTGCTGATTGG	PtFAB2.4 R	GATGCTTGCTTTGCCTTTTC
PtLACS4 F	CAGGGGATATTGGTGAATGG	PtFAB2.5 F	AAGATTTTCTGCCCGATCCT
PtLACS4 R	TTCAAGTGCTTGCTGATTGG	PtFAB2.5 R	TCATCACGAACTCCATCCAA
PtLACS6 F	GCAGTGTTCCTCGGCTCTAC	PtFAD3 F	TCACTGTCGTCTTTGCCTTG
PtLACS6 R	TCCCACATTGGAGATGGATT	PtFAD3 R	ACATGCCCCACCACATTATT
PtLACS7 F	AGTGCGGTTTATGGGATCAG	PtFAD8.1 F	CCTTGGTATCGTGGAAAGGA
PtLACS7 R	GAGGCTGATCCTCAGAGGTG	PtFAD8.1 R	CAGAGGGCCTGACTTCTTTG
PtLACS8-1 F	GTTCACCAACATCTGCATGG	PtFAD7.1 F	AACTGGGCGTTAAATGTTGC
PtLACS8-1 R	GCTGAATCCCCCAACTACAA	PtFAD7.1 R	AGCCAATCCAAAAACCACAG
PtLACS9-1 F	TCGCGGCAGAGAATTTAGTT	PtFAD7.2 F	TGACCGTGACTATGGATGGA
PtLACS9-1 R	CTTCTTCCGCACACCTTCTC	PtFAD7.2 R	ACATCCCCAGCGTCACTAAC
PtFAB2.1 F	GGTTTACACGGCTGACGATT	PtFAD8.2 F	TGTGTTGGACTGCAATGGTT
PtFAB2.1 R	CTAAACCTCGCGCTAAGTGG	PtFAD8.2 R	TTCCACGATACCAAGGAAGC
		PtActin F	GACCTTCAATGTGCCTGCAA
		PtActin R	ACCATCACCAGAATCCAGCA
